# Supplementary material for: Association between plasma metabolites and gene expression profiles in five porcine endocrine tissues
Source: Genet Sel Evol. 2011 Jul 25;43(1):28. doi: 10.1186/1297-9686-43-28 (PMC3149573; doi:10.1186/1297-9686-43-28)
Supplement: Additional file 1 — Pearson correlation coefficients for pairs of traits. This file provides the analysis of pair-wise Pearson correlation coefficients for levels of the 12 metabolites. [file 1297-9686-43-28-S1.XLS]

## Sheet: S1
Supplemental Table S1. Pearson correlation coefficients for pair of traits
	Cholesterol	Glucose	Trigryceride	Total Protein	Alanine Aminotransferase	Alkaline phosphatase	HDL.C	LDL.C	Non-esterified fatty acids	3-hydroxybutyrate	Haptoglobin	Pig Major Acute Phase Protein
Cholesterol		0.21	0.4	-0.23	0.04	-0.01	0.76	0.84	-0.17	0.41	0.36	0.29
Glucose			0.03	0.03	0	-0.17	0.31	0.14	-0.15	0.37	-0.11	0.1
Trigryceride				-0.35	0.31	0.43	0.43	0.11	0.37	0.12	0.1	-0.16
Total Protein					-0.08	-0.49	-0.2	-0.25	-0.32	0.38	-0.34	0.22
Alanine Aminotransferase						0.18	0.18	-0.27	0.39	-0.08	-0.33	-0.37
Alkaline phosphatase							-0.11	0	0.48	-0.14	-0.04	-0.45
HDL.C								0.5	-0.24	0.24	0.17	0.1
LDL.C									-0.43	0.3	0.42	0.35
Non-esterified fatty acids										-0.3	0.02	-0.36
3-hydroxybutyrate											-0.07	0.37
Haptoglobin												0.43
Pig Major Acute Phase Protein
