# Supplementary material for: Association between plasma metabolites and gene expression profiles in five porcine endocrine tissues
Source: Genet Sel Evol. 2011 Jul 25;43(1):28. doi: 10.1186/1297-9686-43-28 (PMC3149573; doi:10.1186/1297-9686-43-28)
Supplement: Additional File 2 — Enrichment of KEGG or GO categories in the modules of the five tissues for five plasma metabolites. This file provides detailed KEGG and GO categories that are significantly (PBenjamini < 0.05) enriched in QTT modules associated with nonesterified fatty acids, HDL-C, Triglyceride, Glucose and Alanine aminotransferase. [file 1297-9686-43-28-S2.XLS]

## Sheet: S2
Supplemental Table S2. Enrichment of KEGG or GO categories in the modules of the five tissue for the 5 biochemical traits. The P value for enrichment of KEGG and GO categories were corrected using Benjamini-hochberg procedure. Biological process (BP), molecular functions (MF), cellular component (CC).Backfat (FATB), Gonad (GONA), Adenohypophysis (AHYP), Thyroid (THYG) and Hypothalamus (HYPO)
Traits	Tissues	Module	Category	Terms	Count	Fold	P Value
NEFA	FATB	1	KEGG	Biosynthesis of unsaturated fatty acids	6	14.6	0.0052
			BP	oxidation reduction	25	2.6	0.036
			MF	cofactor binding	17	4.5	0.00062
				coenzyme binding	13	4.7	0.0051
				oxidoreductase activity, acting on the CH-CH group of donors, NAD or NADP as acceptor	5	17.3	0.029
			CC	mitochondrion	41	2.7	2.8e-06
				membrane-enclosed lumen	45	1.7	0.032
	GONA	1	BP	cell-cell signaling	59	1.9	0.0047			h
				regulation of cellular protein metabolic process	49	2	0.0055
				regulation of protein amino acid phosphorylation	25	2.8	0.0069
				positive regulation of nitrogen compound metabolic process	58	1.8	0.0084
				positive regulation of macromolecule metabolic process	72	1.7	0.0086
				positive regulation of nucleobase, nucleoside, nucleotide and nucleic acid metabolic process	57	1.8	0.0095
				positive regulation of RNA metabolic process	47	1.9	0.0096
				positive regulation of transcription, DNA-dependent	47	1.9	0.01
				positive regulation of gene expression	53	1.8	0.011
				positive regulation of cellular biosynthetic process	60	1.7	0.011
				transmission of nerve impulse	37	2.1	0.012
				synaptic transmission	34	2.2	0.012
				positive regulation of transcription from RNA polymerase II promoter	38	2	0.012
				regulation of protein modification process	34	2.3	0.013
				positive regulation of biosynthetic process	60	1.7	0.013
				behavior	45	1.9	0.013
				positive regulation of transcription	51	1.8	0.014
				positive regulation of macromolecule biosynthetic process	57	1.7	0.015
				negative regulation of protein amino acid phosphorylation	9	5.5	0.021
				positive regulation of phosphate metabolic process	16	3.2	0.022
				positive regulation of protein amino acid phosphorylation	15	3.3	0.023
				muscle organ development	25	2.3	0.024
				regulation of activated T cell proliferation	6	9.8	0.025
				positive regulation of cellular protein metabolic process	26	2.2	0.039
				positive regulation of cell communication	33	2	0.039
				positive regulation of phosphorylation	15	3	0.04
				negative regulation of phosphorylation	10	4.4	0.041
				skeletal system development	32	2	0.042
				regulation of phosphorylation	42	1.8	0.043
				positive regulation of mononuclear cell proliferation	11	3.9	0.045
				positive regulation of leukocyte proliferation	11	3.9	0.045
				regulation of phosphate metabolic process	43	1.7	0.048
			CC	neuron projection	40	2.4	0.00043
				cell junction	50	1.9	0.0014
				synapse	38	2.2	0.0017
				plasma membrane part	152	1.4	0.0019
				synapse part	29	2.4	0.003
				cell projection	58	1.7	0.009
				cell projection part	26	2.2	0.015
				membrane-bounded vesicle	47	1.7	0.033
				axon	19	2.4	0.035
				cytoplasmic membrane-bounded vesicle	45	1.6	0.037
				synaptic vesicle	12	3.2	0.038
	AHYP	1	MF	calcium ion binding	85	1.6	0.022
			CC	neuron projection	40	2.1	0.0045
				presynaptic membrane	10	6	0.0054
				contractile fiber	20	2.9	0.0065
				myofibril	20	3.2	0.0074
				sarcomere	17	3	0.012
				cell projection	64	1.6	0.014
				contractile fiber part	18	2.8	0.015
				actin cytoskeleton	31	2	0.02
				cell projection part	27	2	0.038
				dendritic shaft	6	7.5	0.038
				axon	21	2.3	0.039
		3	BP	establishment of protein localization	30	2.6	0.0024
				protein transport	30	2.6	0.0031
				protein localization	33	2.5	0.005
	HYPO	1	BP	protein transport	44	2.1	0.0055
				establishment of protein localization	44	2	0.0056
				vesicle-mediated transport	36	2.2	0.0056
				learning or memory	15	4.8	0.0061
				intracellular transport	40	2.2	0.0062
				protein localization	49	2	0.0085
				learning	10	5.9	0.013
				generation of precursor metabolites and energy	23	2.6	0.021
				cellular macromolecule localization	27	2.3	0.025
				cellular protein localization	27	2.3	0.025
			CC	synapse	29	2.9	0.00041
				proton-transporting V-type ATPase complex	6	10.5	0.011
				synapse part	19	2.7	0.011
				cytosol	61	1.6	0.012
				extrinsic to membrane	30	2.1	0.014
				proton-transporting V-type ATPase, V1 domain	5	19.5	0.014
				site of polarized growth	9	5.7	0.014
				growth cone	9	5.9	0.017
				dendritic shaft	5	12.5	0.022
				proton-transporting two-sector ATPase complex, catalytic domain	5	9.8	0.039
				cell junction	28	1.9	0.04
				proton-transporting two-sector ATPase complex	7	5.5	0.041
		2	BP	intracellular transport	33	2.5	0.0038
			CC	cytoplasmic vesicle	29	2.1	0.046
HDL-C	FATB	1	CC	very-low-density lipoprotein particle	5	16.5	0.061
				triglyceride-rich lipoprotein particle	5	16.5	0.061
	THYG	1	KEGG	Ribosome	7	6.8	0.04
			CC	cytosol	32	2.2	0.0088
				ribosome	11	4.7	0.017
		2	BP	RNA processing	15	3.8	0.024
	HYPO	1	CC	nuclear lumen	49	2.1	9e-05
		2	BP	RNA processing	19	3.4	0.013
				nuclear mRNA splicing, via spliceosome	10	6.4	0.016
				RNA splicing, via transesterification reactions	10	6.4	0.016
				RNA splicing, via transesterification reactions with bulged adenosine as nucleophile	10	6.4	0.016
			MF	nucleotide binding	41	1.9	0.023
			CC	nuclear lumen	34	2.4	0.00031
Triglycerides	FATB	1	CC	contractile fiber	7	8.5	0.019
				contractile fiber part	7	9.1	0.025
			OMIM_DISEASE	Loci influencing lipid levels and coronary heart disease risk in 16 European population cohorts	4	19.5	0.046
	THYG	1	KEGG	Alzheimer's disease	12	4.6	0.0042
			BP	carbohydrate catabolic process	9	6.9	0.069
				alcohol catabolic process	8	8.2	0.037
				cellular carbohydrate catabolic process	8	7.8	0.034
				monosaccharide metabolic process	12	4.5	0.027
				hexose catabolic process	7	8.4	0.05
				monosaccharide catabolic process	7	8.2	0.048
Glucose	GONA	1	BP	nuclear mRNA splicing, via spliceosome	9	6.9	0.036
				RNA splicing, via transesterification reactions	9	6.9	0.036
				RNA splicing, via transesterification reactions with bulged adenosine as nucleophile	9	6.9	0.036
			MF	RNA binding	20	3.2	0.0036
			CC	nuclear lumen	31	2.7	2.1e-05
				nucleoplasm	20	2.9	0.0018
ALT	FATB	1	OMIM_DISEASE	Robust associations of four new chromosome regions from genome-wide analyses of type 1 diabetes	3	52.9	0.05
	GONA	1	KEGG	Tight junction	14	5.8	5.9e-05
				Cell adhesion molecules (CAMs)	11	4.6	0.0057
				Leukocyte transendothelial migration	10	4.7	0.0082
			BP	calcium-independent cell-cell adhesion	6	17.1	0.034
				nucleoside triphosphate metabolic process	11	5.3	0.037
				blood vessel development	14	3.6	0.049
			CC	plasma membrane part	59	1.7	0.0048
				apicolateral plasma membrane	8	5	0.036
				plasma membrane	81	1.4	0.037
				occluding junction	7	6.2	0.037
		2	BP	cell adhesion	30	3.5	1.1e-05
				biological adhesion	30	3.4	5.8e-06
				cell-substrate adhesion	9	7.4	0.013
				regulation of cell migration	11	5.2	0.016
				cell-matrix adhesion	8	7.2	0.032
				regulation of locomotion	11	4.6	0.031
				regulation of cell motion	11	4.6	0.028
			MF	glycosaminoglycan binding	10	5.8	0.023
				pattern binding	10	5.3	0.024
				polysaccharide binding	10	5.3	0.024
				heparin binding	8	6.3	0.036
	THYG	1	KEGG	ECM-receptor interaction	31	2.3	0.0014
				Focal adhesion	55	1.7	0.0044
				Cell adhesion molecules (CAMs)	37	1.7	0.039
			BP	cell motion	119	1.8	6.8e-07
				positive regulation of macromolecule metabolic process	184	1.5	2.9e-06
				skeletal system development	85	1.9	3.5e-06
				positive regulation of macromolecule biosynthetic process	147	1.6	3.7e-06
				cell projection organization	95	1.8	3.9e-06
				positive regulation of biosynthetic process	153	1.6	5.2e-06
				positive regulation of cellular biosynthetic process	150	1.6	9e-06
				neuron differentiation	104	1.7	2.2e-05
				positive regulation of nucleobase, nucleoside, nucleotide and nucleic acid metabolic process	137	1.6	2.3e-05
				regulation of system process	80	1.8	2.3e-05
				synaptic transmission	78	1.9	2.4e-05
				cell-cell signaling	132	1.6	2.6e-05
				positive regulation of gene expression	129	1.6	2.7e-05
				muscle organ development	60	2	2.8e-05
				neuron projection development	69	1.9	2.9e-05
				positive regulation of developmental process	73	1.9	2.9e-05
				homeostatic process	157	1.5	4.1e-05
				transmission of nerve impulse	86	1.7	4.2e-05
				positive regulation of nitrogen compound metabolic process	138	1.5	5.3e-05
				response to organic substance	151	1.5	5.5e-05
				neuron development	83	1.7	6.8e-05
				positive regulation of transcription from RNA polymerase II promoter	89	1.7	6.8e-05
				regulation of cell proliferation	161	1.5	8.7e-05
				positive regulation of transcription	122	1.5	0.00014
				cell migration	70	1.8	0.00014
				positive regulation of RNA metabolic process	107	1.6	0.00017
				positive regulation of transcription, DNA-dependent	106	1.6	0.00019
				chemical homeostasis	112	1.6	0.0002
				neuron projection morphogenesis	57	1.9	0.00025
				axonogenesis	53	2	0.00026
				cell morphogenesis involved in neuron differentiation	56	1.9	0.00028
				cell adhesion	142	1.4	0.00054
				biological adhesion	142	1.4	0.00055
				regulation of gene-specific transcription	40	2.1	0.0006
				heart development	56	1.9	0.00063
				cell morphogenesis involved in differentiation	61	1.8	0.00089
				regulation of transcription from RNA polymerase II promoter	145	1.4	0.00092
				response to endogenous stimulus	90	1.6	0.00097
				tube development	56	1.8	0.0012
				localization of cell	72	1.7	0.0012
				cell motility	72	1.7	0.0012
				response to wounding	111	1.5	0.0013
				cell projection morphogenesis	60	1.7	0.0018
				response to hormone stimulus	82	1.6	0.0018
				muscle system process	45	1.9	0.0023
				positive regulation of cell differentiation	56	1.7	0.0035
				axon guidance	32	2.1	0.0045
				acute-phase response	17	3	0.0047
				response to inorganic substance	51	1.8	0.0047
				muscle contraction	41	1.9	0.005
				cell morphogenesis	78	1.6	0.0051
				cellular component morphogenesis	85	1.5	0.0055
				cell part morphogenesis	60	1.7	0.0056
				embryonic morphogenesis	69	1.6	0.006
				positive regulation of cellular component organization	46	1.8	0.006
				response to steroid hormone stimulus	48	1.8	0.0062
				G-protein signaling, coupled to cyclic nucleotide second messenger	33	2	0.0065
				cyclic-nucleotide-mediated signaling	36	2	0.0066
				digestion	28	2.2	0.0069
				muscle cell differentiation	34	2	0.0075
				embryonic development ending in birth or egg hatching	73	1.6	0.0081
				extracellular structure organization	42	1.8	0.0083
				positive regulation of cell adhesion	21	2.5	0.009
				striated muscle cell differentiation	27	2.2	0.009
				regulation of developmental growth	18	2.7	0.0091
				tissue morphogenesis	45	1.8	0.0091
				chordate embryonic development	72	1.5	0.0096
				regulation of cellular protein metabolic process	96	1.4	0.012
				muscle tissue development	34	1.9	0.013
				positive regulation of cell communication	71	1.5	0.013
				positive regulation of signal transduction	65	1.6	0.014
				blood vessel development	56	1.6	0.015
				vasculature development	57	1.6	0.015
				wound healing	46	1.7	0.017
				positive regulation of cell proliferation	85	1.5	0.017
				cartilage development	23	2.2	0.022
				embryonic organ development	42	1.7	0.023
				extracellular matrix organization	29	2	0.024
				regulation of glycolysis	8	4.7	0.026
				ossification	31	1.9	0.026
				behavior	93	1.4	0.026
				learning or memory	30	1.9	0.031
				circulatory system process	44	1.7	0.031
				blood circulation	44	1.7	0.031
				phagocytosis	17	2.5	0.031
				tube morphogenesis	33	1.8	0.031
				intracellular signaling cascade	217	1.2	0.032
				bone development	32	1.8	0.037
				metal ion homeostasis	47	1.6	0.038
				ion homeostasis	82	1.4	0.038
				regulation of axon extension	10	3.6	0.041
				striated muscle tissue development	31	1.9	0.042
				second-messenger-mediated signaling	52	1.6	0.043
				transmembrane receptor protein tyrosine kinase signaling pathway	50	1.6	0.044
				cellular metal ion homeostasis	45	1.6	0.045
				regulation of striated muscle tissue development	17	2.4	0.045
				enzyme linked receptor protein signaling pathway	70	1.5	0.049
				multicellular organismal metabolic process	14	2.7	0.049
			MF	sequence-specific DNA binding	130	1.5	0.0013
				glycosaminoglycan binding	39	2	0.013
				amine binding	33	2.1	0.014
				pattern binding	41	1.9	0.015
				polysaccharide binding	41	1.9	0.015
				cytoskeletal protein binding	104	1.5	0.015
				steroid hormone receptor activity	19	2.7	0.016
				actin binding	74	1.6	0.018
				ligand-dependent nuclear receptor activity	22	2.7	0.018
				heparin binding	30	2.1	0.027
				calcium ion binding	169	1.3	0.031
				L-glutamate transmembrane transporter activity	8	5.1	0.031
				acidic amino acid transmembrane transporter activity	8	4.7	0.045
				growth factor activity	40	1.8	0.045
				tetrapyrrole binding	34	1.9	0.046
				transcription activator activity	84	1.4	0.047
				transcription factor activity	176	1.3	0.049
			CC	cell projection	167	1.7	3.9e-10
				plasma membrane part	415	1.3	9.2e-10
				neuron projection	94	2	1.4e-08
				extracellular region part	200	1.5	2.9e-07
				insoluble fraction	175	1.5	1.7e-06
				intrinsic to plasma membrane	237	1.4	1.7e-06
				membrane fraction	170	1.5	1.8e-06
				extracellular matrix	88	1.8	1.9e-06
				integral to plasma membrane	233	1.4	2.1e-06
				proteinaceous extracellular matrix	81	1.8	5.6e-06
				axon	47	2.1	3.8e-05
				cell fraction	208	1.4	3.9e-05
				dendrite	47	2.1	6.5e-05
				cell projection part	61	1.9	6.8e-05
				basolateral plasma membrane	55	1.9	7.2e-05
				extracellular matrix part	37	2.3	9.4e-05
				myofibril	35	2.3	0.00019
				cell surface	79	1.6	0.00042
				external side of plasma membrane	46	1.9	0.00042
				contractile fiber	36	2.1	0.00048
				sarcomere	31	2.3	0.00053
				extracellular region	343	1.2	0.00054
				extracellular space	135	1.4	0.00064
				collagen	16	3.3	0.00085
				contractile fiber part	33	2.1	0.0014
				cell junction	105	1.4	0.0017
				adherens junction	40	1.8	0.0036
				nucleoplasm part	109	1.4	0.0041
				dendritic shaft	9	4.6	0.0047
				cell-substrate junction	31	2	0.0058
				basement membrane	24	2.2	0.0065
				basal part of cell	13	3.1	0.0087
				fibrillar collagen	8	4.8	0.0089
				cell leading edge	35	1.8	0.011
				cell-cell adherens junction	14	2.9	0.011
				anchoring junction	41	1.7	0.013
				actin cytoskeleton	58	1.5	0.013
				plasma membrane	586	1.1	0.016
				synapse	72	1.4	0.017
				receptor complex	30	1.8	0.018
				dendritic spine	14	2.6	0.022
				hemidesmosome	5	7.1	0.028
				striated muscle thin filament	8	3.8	0.037
				intercalated disc	8	3.8	0.037
				apical plasma membrane	32	1.7	0.038
				myosin complex	19	2.1	0.042
				postsynaptic density	20	2	0.048
