# Supplementary material for: Association between plasma metabolites and gene expression profiles in five porcine endocrine tissues
Source: Genet Sel Evol. 2011 Jul 25;43(1):28. doi: 10.1186/1297-9686-43-28 (PMC3149573; doi:10.1186/1297-9686-43-28)
Supplement: Additional File 3 — Strengths of connection between any two tissues in terms of inter-tissue correlations of gene expression traits. This file provides a table of connection between any tissue pairs in terms of inter-tissue correlations of gene expression traits. [file 1297-9686-43-28-S3.XLS]

## Sheet: S3
Table 3S Strength of connections between any two tissues in terms of inter-tissue correlations of gene expression traits (Defined in Methods in the manuscript).Backfat (FATB), Gonad (GONA), Adenohypophysis (AHYP), Thyroid (THYG) and Hypothalamus (HYPO)
Tissue 1	Tissue 2	Strengh of connection
HYPT	AHYP	0.0131673
THYG	HYPT	0.011095
FATB	THYG	0.00964724
FATB	HYPT	0.00925757
FATB	AHYP	0.00874914
AHYP	THYG	0.00636078
FATB	GONA	0.00557706
GONA	THYG	0.00516985
GONA	AHYP	0.00346073
GONA	HYPT	0.00250665
