# Supplementary material for: Association between plasma metabolites and gene expression profiles in five porcine endocrine tissues
Source: Genet Sel Evol. 2011 Jul 25;43(1):28. doi: 10.1186/1297-9686-43-28 (PMC3149573; doi:10.1186/1297-9686-43-28)
Supplement: Additional File 4 — Enrichment of tissue probesets in modules of multiple-tissue network for NEFA. This file provides results of enrichment of probesets from a certain tissue in the modules of multiple-tissue network that associated with non-esterified fatty acids. [file 1297-9686-43-28-S4.XLS]

## Sheet: S4
Supplemental Table 4S. Enrichment of tissue probesets in modules of multiple tissue network for NEFA, the P value is the nominal p value obtain by fisher exact test.Backfat (FATB), Gonad (GONA), Adenohypophysis (AHYP), Thyroid (THYG) and Hypothalamus (HYPO)
Module	Module Size	Tissue	Count	Fold	P value
1	2671	AHYP	1518	1.52462	3.47407e-209
1(Top10%)	267	AHYP	267	2.68265	1.53301e-120
2	1273	GONA	956	3.47354	0
2(Top10%)	128	GONA	128	4.62534	1.79042e-88
3	1137	THYG	234	1.61753	6.84074e-18
3	1137	HYPT	487	2.1984	6.02575e-99
3(Top10%)	114	HYPT	73	3.28667	7.41542e-26
4	47	GONA	20	1.96823	0.000972429
4(Top10%)	5	GONA	5	4.62534	0.000469051
