# Supplementary material for: Association between plasma metabolites and gene expression profiles in five porcine endocrine tissues
Source: Genet Sel Evol. 2011 Jul 25;43(1):28. doi: 10.1186/1297-9686-43-28 (PMC3149573; doi:10.1186/1297-9686-43-28)
Supplement: Additional File 5 — Top 10% probesets in module 3 of the multiple-tissue network for NEFA. This file provides origin of tissue, gene symbols, Entrez gene ID, Intramodular connectivity and annotations for top 10% probesets in module 3 of the multiple-tissue network that associated with non-esterified fatty acids. [file 1297-9686-43-28-S5.XLS]

## Sheet: S5
Supplemental Table S5. Top connectivity (10%) probesets in the module 3 of the multiple tissue network for NEFA. Backfat (FATB), Gonad (GONA), Adenohypophysis (AHYP), Thyroid (THYG) and Hypothalamus (HYPO)
Probesets	Tissues	Gene Symbols	Gene Id	modules	Intramodular connectivity	Notes
Ssc.30801.1.A1_at	FATB	UGP2	7360	3	44.2191	This gene encode UDP-glucose pyrophosphorylase 2 which involved in synthesizing UDP-glucose, the precursor of glycogen in liver and muscle tissue, and can be converted to lactose in lactating mammary gland.
Ssc.5264.1.A1_at	FATB	UGP2	7360	3	33.405
Ssc.6807.1.A1_at	FATB	NA	NA	3	34.2129
Ssc.10226.1.A2_at	AHYP	RHOB	388	3	44.8698	RHOB is a GTP binding protein involved in trafficking of vesicular in anterior pituitary cells (Cussac, 1996 #97).
Ssc.10983.2.S1_at	AHYP	PICALM	8301	3	32.3742
Ssc.11248.2.S1_at	AHYP	MTMR6	9107	3	53.2628
Ssc.11371.1.S1_at	AHYP	TCP11L1	55346	3	33.5031
Ssc.118.1.S1_at	AHYP	ATP6V1A	523	3	33.3929
Ssc.12135.1.A1_at	AHYP	CBFB	865	3	33.1221
Ssc.13267.2.S1_at	AHYP	ELP2	55250	3	31.8404	ELP2 is an isoform of steroidogenic factor 1 (SF1), plays a important role in pituitary gonadotrope which regulate development of adrenal and gonadal (Ingraham, 1994 #98).
Ssc.13895.1.A1_at	AHYP	Na	Na	3	32.5823
Ssc.16452.1.S1_at	AHYP	ZADH2	284273	3	32.573
Ssc.17527.1.S1_at	AHYP	TTC3	7267	3	45.3441
Ssc.18988.1.S1_at	AHYP	ZHX1	11244	3	32.5121
Ssc.1988.3.S1_at	AHYP	ATXN2	6311	3	32.7611
Ssc.21114.1.S1_at	AHYP	Na	Na	3	34.9563
Ssc.22119.1.S1_at	AHYP	MAPK9	5601	3	35.3948
Ssc.24645.2.A1_at	AHYP	CHD6	84181	3	34.7399
Ssc.25150.1.S1_at	AHYP	Na	Na	3	35.3357
Ssc.25256.1.S1_at	AHYP	FCHSD2	9873	3	35.2428
Ssc.28488.1.S1_at	AHYP	C4orf34	201895	3	49.8842
Ssc.29666.1.A1_at	AHYP	ETNK1	55500	3	37.9271
Ssc.29774.1.A1_at	AHYP	NA	NA	3	46.8036
Ssc.30662.1.S1_at	AHYP	Na	Na	3	35.1633
Ssc.30747.1.A1_at	AHYP	Na	Na	3	41.8849
Ssc.4143.2.S1_at	AHYP	TM9SF4	9777	3	32.4154
Ssc.4542.1.A1_at	AHYP	FTO	Na	3	32.4551	Notably, we found FTO, a well studied gene that abundantly expressed in hypothalamus and pituitary gland and related to food intake and obesity (Church, #96;Dina, 2007 #95).
Ssc.5962.2.S1_a_at	AHYP	MBD2	8932	3	34.707
Ssc.6222.1.S1_a_at	AHYP	Na	Na	3	34.3938
Ssc.6889.1.A1_at	AHYP	CHP	11261	3	32.5411
Ssc.8965.1.A1_at	AHYP	EPAS1	2034	3	33.5001
Ssc.9746.1.S1_a_at	AHYP	CSNK1D	1453	3	39.4939
Ssc.14343.1.S1_at	THYG	HBA2	3040	3	41.1161	HBA2 which encode hemoglobin, was observed to be down regulated in papillary thyroid cancer tissue (Kim, #93).
Ssc.2017.1.S1_at	THYG	Na	Na	3	33.0026
Ssc.24720.1.S1_at	THYG	KLHL14	57565	3	40.3335
Ssc.26786.1.S1_at	THYG	EIF4EBP2	1979	3	35.4421
Ssc.30904.1.S1_at	THYG	Na	Na	3	35.5373
Ssc.3386.1.A1_at	THYG	EGFL8	80864	3	33.5923
Ssc.5489.2.S1_at	THYG	PLEKHO1	51177	3	40.4345
Ssc.6559.1.S1_at	THYG	RPA2	6118	3	36.8905	RPA2 interact with multiple endocrine neoplasia type 1 gene encoded protein (MEN1), which is a suppressor of cancer affecting primarily parathyroid, enteropancreatic endocrine and pituitary tissues (Chandrasekharappa, 2003 #92).
Ssc.7392.1.S1_at	THYG	Na	Na	3	32.0005
Ssc.1026.2.S1_at	HYPT	BBX	56987	3	39.5806
Ssc.10283.1.S1_at	HYPT	Na	Na	3	34.7724
Ssc.1030.1.S1_at	HYPT	ZNF706	51123	3	33.2669
Ssc.10517.1.A1_at	HYPT	TNKS	8658	3	40.3157	TNKS is a Golgi associated poly-ADP-ribose polymerase, abundantly expressed in brain, and TNKS deficient mice show increase in energy expenditure, fatty acid oxidation and insulin simulated glucose utiliztion (Yeh, 2009 #61).
Ssc.1077.2.S1_at	HYPT	TMEM127	55654	3	39.0892
Ssc.10941.1.S1_at	HYPT	COX6C	1345	3	31.8698
Ssc.11032.1.S1_at	HYPT	LOC647307	647307	3	33.6316
Ssc.11170.1.S1_at	HYPT	PDXK	8566	3	37.5281
Ssc.11266.1.A1_at	HYPT	N4BP2L2	10443	3	54.7649
Ssc.11935.1.A1_at	HYPT	WAC	51322	3	33.5279
Ssc.12374.1.A1_at	HYPT	SYT13	57586	3	39.6699
Ssc.13499.1.A1_at	HYPT	C13orf27	93081	3	33.8252
Ssc.13746.2.S1_at	HYPT	SFXN1	94081	3	41.9828
Ssc.16083.1.S1_at	HYPT	ENSA	2029	3	32.2982
Ssc.16531.1.S1_at	HYPT	AGPAT5	55326	3	34.9621
Ssc.16893.1.S1_at	HYPT	ARFIP1	27236	3	35.9699
Ssc.1703.2.A1_at	HYPT	LARP1	23367	3	38.3695
Ssc.17091.2.A1_s_at	HYPT	Na	Na	3	39.1845
Ssc.17250.1.S1_a_at	HYPT	Na	Na	3	34.2994
Ssc.17324.1.A1_at	HYPT	EEF1A2	1917	3	38.8028
Ssc.17833.2.S1_at	HYPT	SS18L1	26039	3	33.8104
Ssc.1793.1.S1_at	HYPT	Na	Na	3	36.2039
Ssc.18574.3.S1_a_at	HYPT	Na	Na	3	35.9119
Ssc.18591.1.S1_at	HYPT	C20orf12	55184	3	33.3157
Ssc.18752.2.S1_at	HYPT	Na	Na	3	32.1911
Ssc.189.1.S1_at	HYPT	DGAT1	8694	3	35.5599
Ssc.19151.1.S1_at	HYPT	FAM69B	138311	3	39.5594
Ssc.19462.1.S1_at	HYPT	MEF2A	4205	3	35.9367
Ssc.19838.1.S1_at	HYPT	C11orf2	738	3	39.1555
Ssc.19873.1.S1_at	HYPT	CREB3L2	64764	3	39.5805
Ssc.2167.1.S1_at	HYPT	KIAA1429	25962	3	37.4506
Ssc.21820.2.S1_a_at	HYPT	NFYC	4802	3	34.2195
Ssc.22076.1.S1_at	HYPT	SHPRH	257218	3	43.2601
Ssc.2391.1.S1_at	HYPT	KLHDC3	116138	3	36.3313
Ssc.2401.1.A1_at	HYPT	Na	Na	3	33.1222
Ssc.24382.2.S1_at	HYPT	Na	Na	3	34.6318
Ssc.24409.1.S1_at	HYPT	Na	Na	3	34.3859
Ssc.26067.1.S1_at	HYPT	PODXL	5420	3	40.9349
Ssc.26205.1.S1_at	HYPT	PACS1	55690	3	34.6043	PACS1 involved localization of trans Golgi network, and recently were found to be able mediate phosphorylation dependent ciliary trafficking of the cyclic nucleotide gated channel in olfactory sensory neurons (Jenkins, 2009 #60).
Ssc.27043.1.A1_at	HYPT	Na	Na	3	35.3768
Ssc.27562.1.S1_at	HYPT	RIMS1	22999	3	38.2405	RIMS1α plays a central role in controls of neurotransmitter release by integrating active zone proteins and synaptic vesicles into a molecular scaffold (Heifets, 2009 #68).
Ssc.27586.2.S1_at	HYPT	RUNDC3A	10900	3	42.996
Ssc.27586.3.S1_at	HYPT	RUNDC3A	10900	3	45.1705
Ssc.29024.1.S1_at	HYPT	Na	Na	3	41.3339
Ssc.2921.3.S1_at	HYPT	UCK1	83549	3	42.3713
Ssc.2927.1.S1_at	HYPT	RAB6B	51560	3	36.4062	RAB6B is a GTPases which predominantly expressed in brain and were suggested to participate in retrograde transport of cargo in neuronal cells (Wanschers, 2007 #55), this gene were also upregulated in brain of mice fed with omega-3 polyunsaturated fatty acid enriched diet (Kitajka, 2004 #57).
Ssc.2927.2.S1_at	HYPT	Na	Na	3	41.1805
Ssc.29623.1.A1_at	HYPT	RNF144A	9781	3	35.7301
Ssc.30293.1.A1_at	HYPT	Na	Na	3	32.1052
Ssc.3743.1.S1_at	HYPT	ENO2	2026	3	35.8979
Ssc.3781.1.A1_at	HYPT	FBXW7	55294	3	35.9198
Ssc.3838.1.S1_at	HYPT	CCDC56	28958	3	38.3995
Ssc.3875.2.A1_at	HYPT	SNURF	8926	3	36.5746
Ssc.390.2.S1_at	HYPT	HIF1A	3091	3	35.8794
Ssc.4158.1.S1_at	HYPT	HPRT1	3251	3	33.1836
Ssc.4834.1.A1_at	HYPT	SENP2	59343	3	32.3224	SENP2 (also called SUMO1), belong to a family of small ubiquitin like proteins can conjugate to lysine residues in target protein, this process is important in many extranuclear neuronal processes (Martin, 2007 #59).
Ssc.5375.2.A1_a_at	HYPT	C3orf63	23272	3	33.5824
Ssc.5611.1.S1_at	HYPT	CHCHD10	400916	3	38.8385
Ssc.5883.1.S1_at	HYPT	Na	Na	3	38.035
Ssc.5960.1.A1_at	HYPT	Na	Na	3	33.235
Ssc.6782.1.S1_at	HYPT	SRGAP2	23380	3	36.2288
Ssc.6996.1.A1_at	HYPT	TSPYL4	23270	3	45.0342
Ssc.7735.1.S1_at	HYPT	ARPC1A	10552	3	41.2988
Ssc.8125.1.A1_at	HYPT	NPTXR	23467	3	33.4776
Ssc.8328.1.A1_at	HYPT	PPIL3	53938	3	34.2965
Ssc.849.1.S1_at	HYPT	Na	Na	3	34.4461
Ssc.8656.1.A1_at	HYPT	GNB1	2782	3	39.9889
Ssc.8684.1.A1_at	HYPT	ATP7A	538	3	32.4638	ATP7A is a ATPase serve as copper untake and homestasis which is important for neuronal growth and development (Pinto, 2004 #32).
Ssc.8883.1.S1_at	HYPT	NDFIP1	80762	3	49.7381
Ssc.9669.1.S1_at	HYPT	CDK5	1020	3	32.6734	CDK5 is a member of cyclin dependent kinase, serve as an essential modulator of synaptic function and plasticity (Cheung, 2006 #53) and leptin induced STAT3 signaling (He, 2009 #54).
Ssc.9916.1.S1_at	HYPT	Na	Na	3	31.9115
Ssc.9954.1.S1_at	HYPT	ACTL6A	86	3	40.7183
Ssc.9980.1.S1_at	HYPT	PKN2	5586	3	33.3987
